# Supplementary material for: Burden of Pediatric SARS-CoV-2 Hospitalizations during the Omicron Wave in Germany
Source: Viruses. 2022 Sep 22;14(10):2102. doi: 10.3390/v14102102 (PMC9607436; doi:10.3390/v14102102)
Supplement: Supplementary file 1 [file viruses-14-02102-s001.zip]

Archive with 1 entries (1 files):
- viruses-1914404-supplementary.pdf
